# Supplementary material for: Downregulation of Protein Tyrosine Phosphatase Receptor Type R Accounts for the Progression of Hirschsprung Disease
Source: Front Mol Neurosci. 2019 Apr 10;12:92. doi: 10.3389/fnmol.2019.00092 (PMC6468927; doi:10.3389/fnmol.2019.00092)
Supplement: Supplementary file 1 [file Data_Sheet_1.ZIP]

Archive with 8 entries (7 files):
- supplimentary/Supplementary material.docx
- supplimentary/Thumbs.db
- supplimentary/fig S1.JPG
- supplimentary/fig S2.JPG
- supplimentary/fig S3.JPG
- supplimentary/table S1.JPG
- supplimentary/~$pplementary material.docx
- supplimentary/
